# Supplementary material for: A multi-calibrated mitochondrial phylogeny of extant Bovidae (Artiodactyla, Ruminantia) and the importance of the fossil record to systematics
Source: BMC Evol Biol. 2013 Aug 8;13:166. doi: 10.1186/1471-2148-13-166 (PMC3751017; doi:10.1186/1471-2148-13-166)
Supplement: Additional file 2: Table S1 — Molecular divergence age estimates for ruminant clades from the analysis using all 16 fossil calibrations. [file 1471-2148-13-166-S2.xls]

## Sheet: Sheet 1 - Table 1
Node	Median (Ma)	+95% (Ma)	-95% (Ma)
Ruminantia	33.7	39.3	28.8
Hyemoschus + Tragulus	19.4	25.1	14.3
Pecora	21.1	23	19.4
Giraffidae	13.8	16.3	11.4
Giraffidae + remaining pecora	19	20.5	17.6
Cervidae + Moschidae + Bovidae	18.4	17.6	20.5
Cervidae	10.6	12.4	9
Moschidae + Bovidae	17.9	19.3	16.6
Bovidae	16.2	17.3	15.1
Bovinae	13.9	15.1	12.7
Boselaphini	6.6	8.2	4.9
Tragelaphini	7.4	8	6.8
Bovini + Pseudoryx	11.8	12.9	10.8
Bovini	11	12.1	10
Bubalina	7	8.5	5.7
Bovina	4	4.8	3.4
Antilopinae	14.7	15.8	13.6
Caprini + Hippotragini + Alcelaphini	11.9	12.9	11
Caprini + Pantholops	10.1	11	9.3
Caprini	11.9	10.1	8.4
Hippotragini + Alcelaphini	11.5	12.5	10.6
Alcelaphini	6.3	7.2	5.4
Damaliscus + Alcelaphus	4.2	5.1	3.2
Hippotragini	6.6	7.6	5.6
Addax + Oryx	3.2	3.9	2.6
Reduncini + Pelea	7.5	8.5	6.5
Reduncini	7.1	8	6.3
Cephalophini + Oreotragus	13	14.1	11.9
Cephalophini	8.5	9.7	7.4
Antilopini	11.9	10.9	13.1
Gazella spp.	2.7	3.1	2.3
Eudorcas + Nanger	4.9	5.8	4.2
