# Supplementary material for: A multi-calibrated mitochondrial phylogeny of extant Bovidae (Artiodactyla, Ruminantia) and the importance of the fossil record to systematics
Source: BMC Evol Biol. 2013 Aug 8;13:166. doi: 10.1186/1471-2148-13-166 (PMC3751017; doi:10.1186/1471-2148-13-166)
Supplement: Additional file 3: Table S2 — Percent difference between the molecular estimate and the median fossil age for the root and 16 calibrated nodes. These references are then summed at far right for each tree, and below for each node. Not surprisingly, the tree using all 16 calibrations also provides estimates with the lowest difference from the expected median age. The nodes with the highest summed difference scores are the Alcelaphus buselaphus crown and the Kobus ellipsiprymnus + K. leche crown nodes. [file 1471-2148-13-166-S3.xls]

## Sheet: Sheet 1 - Table 3
Right: Nodes Below: Calibrations	Ruminantia (tree root, constrained)	Moschidae + Bovidae	Cervidae stem	Bovidae crown	Bovini + Pseudoryx	Caprini + Pantholops	Bovini crown	Hippotragini+Alcelaphini	Tragelaphini crown	Reduncini crown	Hippotragini crown	Alcelaphini crown	T. strepsiceros stem	T. euryceros stem	K. ellip.-leche crown	A. buselaphus crown	Connochaetes crown	Summed Difference	Summed Difference excluding root
Moschidae stem	18.2222	1.17647	28.4404	31.6667	45.3125	44.4444	95.5556	102.273	138.596	128.333	137.5	92.9825	100	15.3846	168	362.5	12.5	1522.89	1504.67
Cervidae stem	10.2222	24.3137	5.50459	0.555556	10.9375	11.1111	48.8889	54.5455	80.7018	71.6667	81.25	47.3684	53.8462	10.2564	104	250	12.5	877.668	867.446
Bovidae crown	11.5556	25.4902	10.0917	1.11111	9.375	8.33333	47.7778	52.2727	80.7018	70	79.1667	45.614	51.2821	12.8205	100	250	12.5	868.092	856.537
Bovini stem	22.2667	34.5098	21.1009	12.7778	3.90625	4.62963	30	34.0909	57.8947	48.3333	56.25	28.0702	33.3333	23.0769	76	200	25	711.24	688.974
Caprini stem	21.3333	33.7255	11.4679	11.6667	3.125	2.77778	30	35.2273	59.6491	51.6667	60.4167	29.8246	33.3333	23.0769	80	212.5	25	724.791	703.457
Bovini crown	38.2222	48.2353	37.6147	31.1111	24.2188	24.0741	2.22222	5.68182	24.5614	18.3333	25	1.75439	5.12821	38.4615	40	137.5	37.5	539.619	501.397
Hippotragini stem	37.5556	47.8431	37.156	31.1111	24.2188	24.0741	2.22222	6.81818	26.3158	18.3333	25	1.75439	5.12821	38.4615	40	150	40.625	556.617	519.062
Tragelaphini crown	42.2222	53.7255	44.4954	38.3333	32.0312	32.4074	8.88889	5.68182	8.77193	6.66667	10.4167	8.77193	5.12821	46.1538	24	112.5	43.75	523.945	481.723
Reduncini crown	41.7778	52.549	43.1193	37.2222	30.4688	31.4815	6.66667	3.40909	14.0351	10	14.5833	7.01754	2.5641	43.5897	28	125	43.75	535.234	493.456
Hippotragini crown	40.4444	51.3725	34.4037	35	28.125	28.7037	3.33333	1.13636	17.5439	11.6667	14.5833	3.50877	0	43.5897	32	125	43.75	514.161	473.717
Alcelaphini crown	38	47.8431	37.6147	31.1111	23.4375	24.0741	2.22222	5.68182	26.3158	18.3333	25	0	7.69231	38.4615	40	137.5	37.5	540.788	502.788
T. strepsiceros stem	39.7778	49.8039	39.4495	33.3333	26.5625	26.8519	1.11111	2.27273	21.0526	15	20.8333	1.75439	2.5641	41.0256	36	137.5	43.75	538.643	498.865
T. euryceros stem	2.22222	18.0392	0.917431	8.88889	20.3125	20.3704	61.1111	69.3182	96.4912	86.6667	97.9167	61.4035	66.6667	2.5641	120	287.5	6.25	1026.64	1024.42
K. ellips.-leche crown	42	53.3333	37.156	37.7778	31.25	31.4815	7.77778	4.54545	14.0351	5	12.5	8.77193	5.12821	43.5897	12	112.5	43.75	502.597	460.597
A. buselaphus crown	42.8889	55.6863	46.789	41.1111	35.1562	35.1852	13.3333	9.09091	7.01754	1.66667	6.25	15.7895	10.2564	48.7179	20	50	50	488.939	446.05
Connochaetes crown	6.88889	21.5686	5.9633	3.88889	14.0625	13.8889	53.3333	60.2273	87.7193	78.3333	87.5	52.6316	58.9744	7.69231	112	262.5	6.25	933.423	926.534
All16 calibrations	25.1111	29.8039	15.5963	10	7.8125	6.48148	22.2222	30.6818	29.8246	18.3333	37.5	10.5263	12.8205	15.3846	16	62.5	18.75	369.349	344.238
Summed difference	480.711	649.02	456.881	396.667	370.312	370.37	436.667	482.955	791.228	658.333	791.667	417.544	453.846	492.308	1048	2975	503.125
mean difference	28.2771	38.1776	26.8753	23.3333	21.7831	21.7865	25.6863	28.4091	46.5428	38.7255	46.5686	24.5614	26.6968	28.9593	61.6471	175	29.5956
standard deviation	14.3086	15.9861	15.5677	14.6934	11.9281	12.0731	27.2134	30.0922	38.3019	36.6928	38.2516	26.8298	29.5854	15.6957	45.3003	84.6639	15.3935
